# Supplementary material for: Segregated cation flux by TPC2 biases Ca2+ signaling through lysosomes
Source: Nat Commun. 2022 Aug 2;13:4481. doi: 10.1038/s41467-022-31959-0 (PMC9346130; doi:10.1038/s41467-022-31959-0)
Supplement: Supplementary file 8 — Source Data [file 41467_2022_31959_MOESM8_ESM.xlsx]

## Sheet: Figure 1
Fig.1d. Effect of TPC2-A1-N (N; 30 µM), TPC2-A1-P (P; 60 µM) or a combination of the two (N+P) on Ca2+ levels of individual HeLa cells transiently transfected with TPC2 fused to GCaMP6s.
																	mean	SE	n
N	1.11731	0.660386	0.646761	0.787739	1.11397	0.410086	0.620366	0.799574	0.335328	0.928968	1.47132	1.89173	1.29665	0.504977	0.786908		0.891471	0.10933	15
P	0.0636794	0.00371496	0.138055	0.296988	0.0183362	0.386544	1.30567	0.523402	0.337104	0.157676							0.323117	0.121758	10
N+P	1.1702	2.18251	2.86401	0.984268	1.94476	2.4231	2.52925										2.01401	0.265513	7
Fig.1f. Effect of the combination of TPC2-A1-N (30 µM) and TPC2-A1-P (60 µM) on Ca2+ levels of individual HeLa cells transiently transfected with TPC2 (WT) or pore-dead TPC2L265P (L265P) fused to GCaMP6s.
																	mean	SE	n
WT	2.93222	3.78445	2.79749	3.41166	1.71318	2.57788											2.86948	0.292249	6
L265P	0.25758	1.67914	0.105632	0.543889	0.982813	0.605467	0.792022	0.458551									0.678137	0.173409	8
Fig.1h. Effect of TPC2-A1-N (N; 30 µM), TPC2-A1-P (P; 60 µM) or a combination of the two (N+P) on Ca2+ levels of Fura-2 labelled HEK cells stably expressing TPC2L11A/L12A.
																	mean	SE	n
N	0.778767	0.322204	0.052048	0.0384453	0.00014373	0.0333709	0.0516992	0.0864972	0.0772063	0.200503	0.058608	0.127711	1.35564	0.176849			0.239978	0.100942	14
P	0.0655619	0.0279062	0.00098314	-0.0048972	0.00482414	-0.0038516	-0.0147841	0.00215067	0.0733035	0.0118333	-0.0002263	0.0292721	0.24133	0.00208445			0.0311064	0.0176086	14
N+P	1.43197	0.694524	0.297455	0.237362	0.0852784	1.04585	0.79731	0.902005	0.466784	0.553127	0.965155	1.23058	1.00626				0.747205	0.111868	13
Fig.1j. Effect of TPC2-A1-N (N; 30 µM), TPC2-A1-P (P; 60 µM) or a combination of the two (N+P) on Ca2+ levels of Fura-FF labelled HEK cells stably expressing TPC2L11A/L12A.
																	mean	SE	n
N	0.0118285	0.00952619	0.0270981	0.00649236	0.0270114												0.0163913	0.00443486	5
P	0.0042363	0.00435453	0.0139262	0.00365443	0.0166586												0.00856601	0.00278234	5
N+P	0.0168369	0.102863	0.0728463	0.0802967	0.259412												0.106451	0.0407761	5
Fig.1l. Effect of sequential (N after P) and simultaneous (N+P) additions of TPC2-A1-N (30 µM) and TPC2-A1-P (60 µM) on Ca2+ levels in Fura-2 labelled HEK cells stably expressing TPC2L11A/L12A.
																	mean	SE	n
N after P	1.16985	3.72637	2.51416	2.43356													2.46098	0.522159	4
N+P	0.0229249	0.00192675	1.40482	1.38629													0.703989	0.399315	4
Fig.1n. Effect of sequential (P after N) and simultaneous (N+P) additions of TPC2-A1-N (30 µM) and TPC2-A1-P (60 µM) on Ca2+ levels in Fura-FF labelled HEK cells stably expressing TPC2L11A/L12A.
																	mean	SE	n
P after N	0.780446	1.29381	0.592626	0.513661	1.75924												0.987958	0.235874	5
N+P	0.192525	0.0401365	0.0436828	0.0410272													0.0793428	0.0377348	4
Fig.1p. Effect of increasing concentrations of TPC2-A1-N (N) and TPC2-A1-P (P) on Ca2+ levels in Fura-2 loaded HEK cells stably expressing TPC2L11A/L12A.
N+P (µM + µM)																	mean	SE	n
N+P (0 + 0)	0.00163964	-0.0005477	0.00163604														0.000909327	0.000728514	3
N+P (10 + 0)	0.00646356	0.0105521	0.00875328														0.00858966	0.0011831	3
N+P (30 + 0)	0.0417164	0.0837976	0.0486392														0.058051	0.0130275	3
N+P (0 + 10)	-0.00388608	-0.00097206	0.00034557														-0.00150419	0.00125021	3
N+P (10 + 10)	0.0112811	0.0110554	0.010035														0.0107905	0.000383322	3
N+P (30 + 10)	0.0624966	0.0985349	0.0727818														0.0779378	0.010718	3
N+P (0 + 30)	0.00201272	0.0100823	0.00342367														0.00517291	0.00248827	3
N+P (10 + 30)	0.0276937	0.0378085	0.0149409														0.0268144	0.00661594	3
N+P (30 + 30)	0.0689161	0.135053	0.0632879														0.0890858	0.0230411	3
N+P (0 + 60)	0.0134757	0.0213666	0.0110857														0.0153093	0.00310624	3
N+P (10 + 60)	0.0505963	0.0772062	0.0263615														0.051388	0.0146829	3
N+P (30 + 60)	0.0895626	0.136489	0.0799743														0.102009	0.017461	3
Fig.1r.Effect of the TPC2-A1-N (10 µM) and TPC2-A1-P combination (30 µM) on Ca2+ levels of Fura-2-loaded HeLa cells transiently expressing cell surface TPC2 TPC2L11A/L12A (WT) or lipid-dead TPC2L11A/L12A/K204A (K204A).
																	mean	SE	n
WT	0.0858977	0.147241	0.103015	0.458323	0.254293	0.201597	0.308602										0.22271	0.0495393	7
K204A	0.0346241	0.146625	0.0803434	0.123134	0.0360668	0.102451											0.0872075	0.0186914	6

## Sheet: Figure 2
Fig.2b. Effect of TPC2-A1-N (N; 30 µM), TPC2-A1-P (P; 30 µM or 60 µM ) or a combination of the two (N+P) on Na+ levels of individual SBFI-loaded HEK cells stably expressing TPC2L11A/L12A.
																	mean	SE	n
N	0.155138	0.0993637	0.200499	0.102736	0.101236	0.184014	0.105684	0.204018									0.144086	0.016643	8
P (30)	0.0817551	0.0884346	0.12085	0.0621363	0.044496	0.104618	0.149313										0.0930861	0.0133935	7
P (60)	0.0245926	0.0625296	0.0962638	0.100894	0.22715	0.218614											0.121674	0.0339229	6
N+P (30)	0.19132	0.160029	0.0790543	0.368245													0.199662	0.0609691	4
N+P (60)	0.0969276	0.214303	0.186494	0.176105													0.168457	0.0251697	4
Fig.2f. Effect of sequential additions of TPC2-A1-N (N; 10 µM) and TPC2-A1-P (P; 10 µM) on Ca2+ and Na+ currents from HEK cells stably expressing TPC2L11A/L12A under bi-ionic conditions.
Ca																	mean	SE	n
basal	8	9	5														7.33333	1.20185	3
P	7	9	11														9	1.1547	3
N after P	48	52	68														56	6.1101	3
basal	9	5	8	11													8.25	1.25	4
N	26	47	38	26													34.25	5.10514	4
P after N	68	84	50	50													63	8.18535	4
Na
basal	10	10	8														9.33333	0.666667	3
P	366	298	360														341.333	21.7358	3
N after P	390	345	373														369.333	13.1191	3
basal	48	20	10	8													21.5	9.21502	4
N	322	183	162	121													197	43.61	4
P after N	348	228	220	140													234	42.8797	4
Fig.2h. Effect of sequential additions of NAADP (100 nM) and PIP2 (1 µM) on Ca2+ and Na+ currents from HEK cells stably expressing TPC2L11A/L12A under bi-ionic conditions.
Ca																	mean	SE	n
basal	5	7	6	9	8	4											6.5	0.763763	6
PIP2	27	7	6	9	20	4											12.1667	3.75426	6
NAADP after PIP2	51	50	40	50	60	25											46	4.93288	6
basal	4	4	4	4	2	2											3.33333	0.421637	6
NAADP	20	27	26	26	22	25											24.3333	1.11555	6
PIP2 after NAADP	53	60	52	48	55	60											54.6667	1.92642	6
Na
basal	10	10	10	10	9	5											9	0.816497	6
PIP2	525	550	472	510	415	470											490.333	19.6412	6
NAADP after PIP2	595	550	521	510	460	470											517.667	20.5697	6
basal	5	5	5	5	6	5											5.16667	0.166667	6
NAADP	28	52	70	62	100	73											64.1667	9.75847	6
PIP2 after NAADP	457	422	360	472	477	490											446.333	19.7191	6
Fig.2j. Effect of TPC2-A1-N (N; 10 µM), TPC2-A1-P (P; 10 µM) or a combination of the two (N+P) on Ca2+ and Na+ currents from HEK cells stably expressing TPC2 in lysosomes under bi-ionic conditions.
Ca																	mean	SE	n
N	98	20	124	18	35	139	29	102	122	87	110	66	76				78.9231	11.6589	13
P	26	17	11	7	42	18	7	29	1	5							16.3	4.05805	10
N+P	60	84	156	62	243	83	196	60	200	149	127						129.091	19.4961	11
Na
N	418	712	561	604	592	559	500	612	801	318	418	433	430				535.231	37.072	13
P	899	736	1400	1110	1390	1250	1240	929	975	1210							1113.9	70.256	10
N+P	810	800	732	698	1350	860	1410	908	703	1030	911						928.364	73.7547	11
Fig.2l. Effect of NAADP (100 nM), PIP2 (1 µM) or a combination of the two (NAADP+PIP2) on Ca2+ and Na+ currents from HEK cells stably expressing TPC2 in lysosomes under bi-ionic conditions.
Ca																	mean	SE	n
NAADP	81	113	49	58	67	31	17	19									54.375	11.605	8
PIP2	9	23	26	17	18	46	1	21	6								18.5556	4.40048	9
NAADP+PIP2	106	148	124	122	148	96	78	159									122.625	9.99096	8
Na
NAADP	305	325	172	169	227	275	115	120									213.5	28.9445	8
PIP2	948	468	549	983	803	980	888	987	897								833.667	64.8661	9
NAADP+PIP2	968	526	992	970	977	472	953	766									828	76.3299	8
Fig.2m. Effect of sequential additions of TPC2 agonists on reversal potentials recorded from HEK stably expressing TPC2L11A/L12A under bi-ionic conditions.
TPC2-A1-N (N; 10 µM) and TPC2-A1-P (P; 10 µM)
																	mean	SE	n
P	-75	-57	-75														-69	6	3
N after P	-35	-23	-37														-31.6667	4.37163	3
N	-15	-12	-17	-13													-14.25	1.10868	4
P after N	-15	-11	-15	-15													-14	1	4
NAADP (100 nM) and PIP2 (1 µM)
PIP2	-60	-60	-63	-65	-55	-66											-61.5	1.64823	6
NAADP after PIP2	-32	-50	-61	-40	-44	-48											-45.8333	4.00347	6
NAADP	-10	-10	-10	-10	-12	-13											-10.8333	0.542627	6
PIP2 after NAADP	-40	-37	-40	-48	-22	-25											-35.3333	4.04695	6
Fig.2n. Effect of TPC2 agonists or their combinations on reversal potentials from HEK cells stably expressing TPC2 in lysosomes under bi-ionic conditions.
TPC2-A1-N (N; 10 µM) and TPC2-A1-P (P; 10 µM)																	mean	SE	n
N	-9	-44	0	-45	-39	-12	-37	-17	-19	-2	-5	-20	0				-19.1538	4.65866	13
P	-44	-51	-59	-59	-48	-53	-58	-48	-67	-60							-54.7	2.23134	10
N+P	-31	-19	-2	-28	-22	-29	-25	-39	-13	-21	-27						-23.2727	2.95755	11
NAADP (100 nM) and PIP2 (1 µM)
NAADP	0	1	-8	-1	-1	-25	-24	0									-7.25	3.89024	8
PIP2	-56	-45	-33	-49	-51	-47	-60	-51	-63								-50.5556	2.95386	9
NAADP+PIP2	-38	-21	-23	-29	-31	-21	-35	-20									-27.25	2.46946	8

## Sheet: Figure 3
Fig.3b. Effect of TPC2-A1-N (N; 30 µM), TPC2-A1-P (P; 60 µM) or a combination of the two (N+P) on Ca2+ levels of individual naïve (untransfected) HeLa cells loaded with Fura-2.
																					mean	SE	n
N	0.294973	0.294689	0.221409	0.31839	0.259591	0.0801758	0.225408	0.353104	0.345355	0.245041	0.286399	0.259257	0.298946	0.261735	0.307008						0.270099	0.0168937	15
P	0.127576	0.0988052	0.144112	0.0540219	0.0171093	0.0686	0.0980061	0.029996	0.063577	0.0865927	0.0975809	0.0578786									0.0786546	0.0108019	12
N+P	0.548356	0.46959	0.567255	0.41897	0.589724	0.76467	0.744902	0.729844	0.197011	0.474907	0.700077	0.616103									0.568451	0.0472721	12
Fig.3d. Effect of the agonist combination on Ca2+ levels where the agonists were added simultaneously (N+P; 30 µM + 60 µM) or when TPC2-A1-N (N; 30 µM) was added after TPC2-A1-P (P; 60 µM) in HeLa cells loaded with Fura-2.
																					mean	SE	n
N	0.391237	0.477469	0.238381	0.324468																	0.357888	0.050671	4
P	0.176601	0.0630722	0.0849191																		0.108197	0.0347784	3
N+P	0.830645	0.919413	0.693913	0.481139																	0.731277	0.0954089	4
N after P	0.841514	1.16548	0.623499	0.975969																	0.901615	0.114059	4
Fig.3g. Effect of SGA-10 (10; 30 µM), SGA-153 (153; 60 µM) or their combinations with TPC2-A1-N (N; 30 µM) or TPC2-A1-P (P; 60 µM) on Ca2+ levels in HeLa cells loaded with Fura-2.
																					mean	SE	n
N	0.403799	0.323862	0.346156	0.24669	0.230625	0.372649															0.32063	0.0281975	6
10	0.0279325	0.0301344	0.0305131																		0.0295267	0.00080453	3
P	0.175618	0.0713837	0.0709789	0.13644																	0.113605	0.0257661	4
153	0.022467	0.0322487	0.0137683																		0.022828	0.00533788	3
N+P	0.6292	0.73107	0.735703	0.495733	0.989568	0.625254	0.948694	0.723413													0.734829	0.0584176	8
10+P	0.241023	0.218277	0.160485																		0.206595	0.0239718	3
N+153	0.823193	0.416646	0.501052	0.363528	0.512029	0.645333	0.588337														0.550017	0.058061	7
Fig. 3j and m. Effect of TPC2L265P-GFP or LAMP1-GFP overexpression on Ca2+ responses to the combination of TPC2-A1-N (30 µM) and TPC2-A1-P (60 µM).
																					mean	SE	n
LAMP1-GFP-positive	0.355908	0.310181	0.276357																		0.314149	0.0230498	3
TPC2L265P-GFP-positive	0.118515	0.190946	0.167289																		0.158917	0.0213239	3
LAMP1-GFP-negative	0.412262	0.607077	0.304861																		0.4414	0.0884504	3
TPC2L265P-GFP-negative	0.435421	0.418473	0.480416																		0.44477	0.0184823	3
Fig.3n. qPCR analysis of TPC2 levels in wild type (WT) and TPC2 knockout (KO) SK-MEL-5 cells.
																					mean	SE	n
WT	0.916378	1.03098	1.05264																		1	0.0422759	3
TPC2 KO	0.0735065	0.076628	0.0804377																		0.0768574	0.00200415	3
Fig.3p. Effect of TPC2-A1-N (N; 10 µM or 30 µM), TPC2-A1-P (P; 30 µM or 60 µM) or their combination (N+P) on cytosolic Ca2+ in wild-type (WT) and TPC2 knockout (KO) SK-MEL-5 cells.
WT																					mean	SE	n
N (10)	0.0527258	0.0250327	0.058043																		0.0452672	0.010233	3
N (30)	0.227584	0.178731	0.198041	0.224839	0.164786	0.193064	0.498627														0.24081	0.0438184	7
P (30)	0.0656981	0.0107244	0.159592																		0.0786716	0.0434613	3
P (60)	0.0707332	0.0945827	0.085192	0.166603	0.0694635	0.0693556	0.174225														0.104308	0.0174521	7
WT																					mean	SE	n
N+P (10+10)	0.247154	0.227382	0.153168																		0.209235	0.0286086	3
N+P (10+30)	0.330832	0.31016	0.243754	0.187304	0.277648	0.684094	0.561416	0.591498	0.504738												0.41016	0.059038	9
N+P (10+60)	0.777718	0.531399	0.468185	0.762134	0.328351	0.838031															0.617636	0.0833743	6
N+P (30+60)	0.583685	0.943712	0.517329	0.334039	0.551223	0.406681	0.375388	1.55832	0.682635	0.96829	0.936103	0.969014	0.652755	0.775579	0.66629	0.583965	0.975445	0.47643	0.89361		0.728973	0.0675556	19
KO
N+P (10+10)	0.213812	0.155793	0.132437	0.0756599																	0.144425	0.0286009	4
N+P (10+30)	0.190666	0.300515	0.242933	0.0804979	0.159115	0.108192	0.215086	0.235161													0.191521	0.0258095	8
N+P (10+60)	0.345641	0.188709	0.267489	0.228494																	0.257583	0.0334689	4
N+P (30+60)	0.180016	0.275384	0.321115	0.296656	0.309542	0.319969	0.229576	0.184517	0.283775	0.317181	0.410026	0.442161	0.322595	0.322891	0.247198						0.297507	0.0183677	15

## Sheet: Figure 4
Fig.4c. Effect of TPC2-A1-N (N; 20 µM), TPC2-A1-P (P; 20 µM) or a combination of the two (N+P) on Ca2+ levels of individual primary mouse pancreatic acinar cells loaded with Fura-2.
																	mean	SE	n
N	6.83333e-05	-0.00448	-0.00253	0.122283	-0.08975	0.014087											0.00661297	0.027671	6
P	0.001055	0.001992	0.047523	-0.009805	-0.06992	-0.00824											-0.0062325	0.0153659	6
N+P	1.00951	1.90061	1.97872	1.01049	1.48201	1.44946											1.4718	0.170095	6
Fig.4f. Effect of TPC2-A1-N (N; 30 µM), TPC2-A1-P (P; 30 µM) or a combination of the two (N+P) on subcellular Ca2+ levels of individual HEK cells loaded with Cal-520.
Tuffs/cell																	mean	SE	n
N	23	22	26	17	12	11	13	13									17.125	2.04797	8
P	10	8	1	2	10	3	4	1	12								5.66667	1.44338	9
N+P	26	33	28	46	38	57	56	39	50	48							42.1	3.48792	10
Tuff sites/cell
N	4	9	6	4	10	6	5	6									6.25	0.773443	8
P	7	7	1	2	7	3	3	1	8								4.33333	0.957427	9
N+P	11	5	15	8	7	6	11	17	12	23							11.5	1.76541	10
∆F/F0
N	0.279842	0.327105	0.320289	0.613246	0.337003	0.411614	0.74119	0.975628									0.50074	0.0888672	8
P	0.206867	0.383819	0.495367	0.487793	0.788788	0.267057	1.01143	0.953298	0.747728								0.593572	0.0976718	9
N+P	0.266258	0.924114	0.630621	0.327692	0.336809	0.431866	0.704833	0.437069	0.632107	0.495769							0.518714	0.0643272	10
Fig.4j. Effect of various combinations of TPC2-A1-N (N; 10 µM or 30 µM) and TPC2-A1-P (P; 30 µM or 60 µM) on lysosomal pH of SK-MEL-5 cells or HeLa cells.
SK-MEL-5																	mean	SE	n
N (10)	0.173724	0.144681	0.198127														0.172177	0.0154478	3
P (30)	0.23628	0.0684543	0.0351123														0.113282	0.0622474	3
N+P (10+30)	0.661397	0.754388	1.25884	1.46662	0.402514												0.908753	0.196859	5
N (30)	0.429989	0.868811	1.12742	0.939637													0.841464	0.147611	4
P (60)	0.152147	0.19005	0.136916														0.159704	0.0157971	3
N+P (30+60)	1.22313	2.10836	2.41244	1.32181	2.07137												1.82742	0.23468	5
HeLa
N (10)	0.498283	0.348859	0.337196														0.394779	0.0518612	3
P (30)	0.303125	0.210577	0.0774525														0.197051	0.0654961	3
N+P (10+30)	1.23078	1.56137	0.865884	1.01533													1.16834	0.150905	4
Fig.4m. Effect of various combinations of TPC2-A1-N (N; 10 µM or 30 µM) and TPC2-A1-P (P; 30 µM or 60 µM) on lysosomal motility of SK-MEL-5 cells or HeLa cells.
SK-MEL-5																	mean	SE	n
N (10)	3.14737	1.60859	-1.33839														1.13919	1.31603	3
P (30)	1.58405	2.52316	5.99149														3.36623	1.34033	3
N+P (10+30)	22.1596	11.5083	4.82486	14.9572	12.6962												13.2292	2.79836	5
N (30)	13.1	19.2033	11.5077														14.6037	2.34529	3
P (60)	7.03314	7.14297	5.00626														6.39412	0.694657	3
N+P (30+60)	25.465	19.7132	20.2387	26.1385	16.4682												21.6047	1.83419	5
HeLa
N (10)	4.08016	1.39857	3.63929	1.30377	4.07002												2.89836	0.636809	5
P (30)	-0.23658	6.2046	-2.50698	4.94406	-2.75401												1.13022	1.87722	5
N+P (10+30)	12.2519	5.11707	11.381	10.2648	7.34528	8.2211											9.09686	1.09863	6
N (30)	6.56758	12.4826	7.56953	8.39543	9.59293	3.52398	2.19363	11.1441									7.68373	1.25256	8
P (60)	1.69869	5.05039	1.53528	-3.05356	-0.15621	3.03048	2.28165	2.88361									1.65879	0.853459	8
N+P (30+60)	16.3047	23.2281	12.5594	15.2754	18.7652	2.11369	9.96026	17.8467									14.5067	2.26473	8

## Sheet: Figure S1
Fig.S1b and d. Effect of TPC2-A1-N (N; 30 µM) or TPC2-A1-P (P; 30 µM) on Na+ levels of individual SBFI-loaded HEK cells stably expressing TPC2L11A/L12A .
+ Na						mean	SE	n
N	0.196399	0.249389	0.266738	0.237463		0.237497	0.0149597	4
P	0.100718	0.120703	0.0770402			0.099487	0.0126193	3
- Na
N	0.0684687	0.15846	0.174032			0.133654	0.032901	3
P	0.0546159	0.0337646	0.0356504	0.066585		0.047654	0.00787324	4
Fig.S1f and h. Effect of TPC2-A1-N (N; 30 µM), TPC2-A1-P (P; 30 µM) on Na+ levels of individual SBFI-loaded HeLa cells transiently expressing TPC2L11A/L12A (WT) or TPC2L11A/L12A/L265P (L265P).
WT						mean	SE	n
N	0.269476	0.271574	0.380466	0.332673		0.313547	0.0266894	4
P	0.145726	0.107853	0.1418	0.108663		0.126011	0.0102821	4
L265P
N	0.0459529	0.069303	0.0954233			0.0702264	0.0142884	3
P	0.0428674	0.00915539	0.0385135			0.0301788	0.0105866	3

## Sheet: Figure S3
Fig.S3b. Effect of increasing concentrations of TPC2-A1-N (N; 5 µM, 20 µM and 30 µM) and TPC2-A1-P (P; 5 µM, 20 µM and 30 µM) on Ca2+ levels of individual primary mouse pancreatic acinar cells loaded with Fura-2.
						mean	SE	n
N (5)	0.00825725	0.0302451	0.0380378	0.00800444		0.0211362	0.00767543	4
N (20)	0.101862	-0.0568685	-0.0416782	-0.0019833		0.000333063	0.035766	4
N (30)	1.09032	1.12999	0.132116	1.14787		0.875075	0.247945	4
P (5)	0.00245113	0.0195637	0.0325472	0.00897464		0.0158842	0.00657891	4
P (20)	-0.0202414	0.0444503	0.066118	0.0118774		0.0255511	0.0189006	4
P (30)	-0.0064076	0.053762	0.123819	0.0511583		0.0555829	0.0266487	4

## Sheet: Figure S4
Fig.S4. The rise (r) and fall (f) times (in seconds) of tuffs evoked by TPC2-A1-N (N; 30 µM), TPC2-A1-P (P; 30 µM) or a combination of the two (N+P) in individual HEK cells loaded with Cal-520.
r20												mean	SE	n
N	21.7391	23.6364	23.8462	23.5294	21.6667	23.6364	27.6923	20				23.2183	0.799668	8
P	20	20	20	20	22.2222	20	20	20	21.6667			20.4321	0.289532	9
N+P	20.7692	21.875	23.5714	20.4348	22.1053	22.4561	21.4286	20.5128	21.6	21.6667		21.642	0.301782	10
r50
N	28.6957	33.6364	29.2308	27.0588	28.3333	27.2727	32.3077	21.5385				28.5092	1.29233	8
P	26	22.8571	40	20	26.6667	20	20	20	26.6667			24.6878	2.1579	9
N+P	23.0769	23.125	24.2857	22.6087	27.8947	26.6667	23.2143	22.5641	25.6	24.1667		24.3203	0.578852	10
r80
N	30.4348	37.2727	36.9231	35.2941	31.6667	32.7273	40	24.6154				33.6168	1.70922	8
P	28	28.5714	40	30	33.3333	20	20	40	26.6667			29.619	2.43515	9
N+P	27.6923	28.125	26.4286	25.6522	29.4737	29.4737	27.1429	27.1795	29.2	30		28.0368	0.46272	10
r100
N	34.7826	41.8182	40	40	36.6667	43.6364	41.5385	29.2308				38.4591	1.65944	8
P	38	32.5	40	40	35.5556	20	20	40	28.3333			32.7099	2.73303	9
N+P	34.6154	31.5151	27.1429	28.6957	32.1053	32.6316	30.7143	30.2564	34	31.6667		31.3343	0.717781	10
f80
N	21.7391	20.9091	22.3077	23.5294	21.6667	21.8182	20	21.5385				21.6886	0.360387	8
P	22	27.5	20	30	22.2222	20	25	20	25			23.5247	1.19825	9
N+P	26.1538	22.4242	21.4286	23.0435	22.6316	22.4561	22.5	23.5897	24.4	22.0833		23.0711	0.428545	10
f50
N	42.6087	26.3636	25.3846	31.7647	31.6667	27.2727	29.2308	35.3846				31.2096	2.00319	8
P	24	32.5	20	30	25	20	45	20	30			27.3889	2.71541	9
N+P	29.2308	35.1515	27.1429	31.3043	28.4211	30.1754	33.2143	33.3333	30	26.25		30.4224	0.902094	10
f20
N	53.913	34.5455	48.4615	43.5294	35	34	43.0769	50.7692				42.9119	2.75806	8
P	40	35	60	30	50	20	46.6667	20	56.6667			39.8148	4.92572	9
N+P	60.7692	49.697	36.4286	45.3333	44.7368	50.5263	48.5714	50.2564	39.2	36.6667		46.2186	2.36535	10
f0
N	62.7273	46.3636	67.2	64.7059	58.3333	46	50.7692	69.2308				58.1663	3.29953	8
P	48	82.5	60	80	57.1429	80	80	40	50			64.1825	5.52893	9
N+P	76.6667	54.5455	46.4286	65.9091	63.6842	63.5714	66.0714	62.0513	71.4286	47.234		61.7591	3.08521	10

## Sheet: Figure S5
Fig.S5b. Basal fluorescein-dextran flurescence (at isosbestic wavelength, 405nm) of wild-type (WT) and TPC2 knockout (KO) SK-MEL-5 cells
					mean	SE	n
WT	1116.28	707.437	828.864		884.192	121.221	3
TPC2 KO	1718.19	1824.06	1378.44		1640.23	134.415	3
